# Supplementary material for: A biocompatible Lossen rearrangement in Escherichia coli
Source: Nat Chem. 2025 Jun 23;17(7):1020–6. doi: 10.1038/s41557-025-01845-5 (PMC12226347; doi:10.1038/s41557-025-01845-5)
Supplement: Supplementary file 3 — Raw data for Fig. 2. [file 41557_2025_1845_MOESM3_ESM.xlsx]

## Sheet: Sheet1
			Fig. 2C	Cell Density (OD600)				Fig. 2D																Fig. 2E
				Replicate
			Reaction	1	2	3		Time (h)	-catalyst or 1	PABA (10 µM)	1 (10 µM)																Colonies Counted	Dilution Factor	CFU/mL	Average (CFU/mL)
			-catalyst or 1	0	0.008	1.419		0:15:00	-0.005	-0.006	-0.006														-PABA or 1		55	100000	27500000
			PABA (10 µM)	1.15	1.498	1.206		0:30:00	-0.001	0.000466667	-0.002																164	100000	82000000
			1 (10 µM)	1.281	1.336	1.46		0:45:00	-0.003	-0.005	-0.004																77	100000	38500000	4.93333e+07
			(FeCl2)	3.143	3.683	3.64		1:00:00	-0.002	-0.003	-0.003														PABA (10 µM)		184	10000000	9200000000
			Hemin)	0.009	1.987	2.276		1:15:00	-0.001	-0.005	-0.003																159	10000000	7950000000
			FeTPPCl)	1.327	2.237	1.451		1:30:00	-0.005	-0.008	-0.004																159	10000000	7950000000	8.36667e+09
			FePc)	1.651	2.485	2.757		1:45:00	-0.022	-0.023	-0.02														1 (10 µM)		84	10000000	4200000000
			FePcCl)	1.328	2.79	2.109		2:00:00	0.026	-0.002	0.004																214	10000000	10700000000
			Ferroin)	3.074	3.955	4.119		2:15:00	-0.022	-0.014	-0.024																96	10000000	4800000000	6.56667e+09
			Fe(acac)3	3.301	3.668	3.642		2:30:00	0.024	-0.005	0.017
			ZnTPP)	1.315	2.132	2.256		2:45:00	-0.014	-0.013	-0.013
			ZnPc	1.479	2	2.027		3:00:00	-0.005	-0.007	-0.004
			Zn(acac)2	1.551	2.058	2.026		3:15:00	0	-0.002	-0.002
			Zn(hemin)	1.42	2.251	1.96		3:30:00	-0.003	-0.006	-0.006													Fig. 2F
								3:45:00	-0.017	-0.019	-0.018
								4:00:00	0.0001	-0.011	-0.016														Absorbance at 595 nm	M9	wo/NH4Cl	wo/CaCl2	wo/MgSO4	wo/ CaCl2 and MgSO4	wo/HPO42-	H2O	PBS
								4:15:00	-0.002	-0.005	-0.004														1	2.551	3.09	2.33	2.36	1.659	0.13	0.042	2.936
								4:30:00	-0.006	0.008	0.007														2	3.033	3.51	2.34	2.11	1.696	0.13	0.041	2.702
								4:45:00	-0.029	-0.03	-0.028														3	3.489	3.08	2.11	2.18	1.622	0.11	0.059	2.779
								5:00:00	-0.004	-0.006	-0.006
								5:15:00	0.02	0.007	-0.003														PABA Concentration [mM]	Calculated with Standard Curve: y = 8.7132x + 0.0878
								5:30:00	-0.009	0.002	-0.004														1	1.41349	1.72279	1.28667	1.30388	0.901621	0.0242161	0	1.63442
								5:45:00	-0.023	-0.005	-0.024														2	1.69008	1.9638	1.29241	1.16042	0.922853	0.0242161	0	1.50014
								6:00:00	-0.037	-0.038	-0.023														3	1.95175	1.71705	1.16042	1.20059	0.880388	0.0127393	0	1.54432
								6:15:00	0.002	-0.007	-0.006														Average	1.68511	1.80121	1.2465	1.22163	0.901621	0.0203905	0	1.55963
								6:30:00	0.018	-0.004	0.016														*1:5 dilution with reaction mixture
								6:45:00	-0.000233333	-0.004	-0.003
								7:00:00	-0.047	-0.047	-0.035													Fig. 2G
								7:15:00	-0.004	0.004	-0.021													Colorimetric Assay Absorbance at 595 nm	Replicate	-control	5 mM 4			HPLC Quantification (Method A)	Replicate	2/caffeine (Peak Area)	3/caffeine (Peak Area)
								7:30:00	-0.032	-0.034	-0.035														1	0.048	0.023				1	1.16586	0
								7:45:00	-0.003	-0.006	-0.006														2	0.042	0.026				2	1.10609	0
								8:00:00	0.009	-0.012	-0.011														3	0.048	0.02				3	1.11963	0
								8:15:00	0.011	-0.004	0.02
								8:30:00	-0.014	-0.017	-0.011														Aniline Concentration [mM]	Calculated with Standard Curve: y =(0.9093x + 0.1694)					Aniline Concentration [mM]	Calculated with Standard Curve: y =(5.011x + 0.04718)
								8:45:00	0.027	-0.003	0.025														1	0	0				1	1.11623	0
								9:00:00	-0.028	-0.00066667	-0.031														2	0	0				2	1.05658	0
								9:15:00	-0.002	-0.003	-0.003														3	0	0				3	1.07009	0
								9:30:00	-0.002	-0.005	-0.005														Average	0	0				Average	1.08097	0
								9:45:00	-0.005	-0.004	-0.005																				*1:4 dilution with reaction mixture
								10:00:00	0.015	0.006	-0.002
								10:15:00	0.007	-0.008	-0.006
								10:30:00	-0.006	-0.01	-0.008
								10:45:00	0.017	-0.002	-0.002													Fig. 2H	Time (h)	1 + cells (µM)			1 -cells (µM)
								11:00:00	0.0008	-0.002	-0.0009														0:00:00.000	181.425	175.917	193.387	193.746	191.941	188.241
								11:15:00	0.024	-0.004	0.017														1:00:00.000	187.064	183.173	193.452	179.025	197.297	194.428
								11:30:00	-0.0006	-0.005	-0.005														2:00:00.000	176.328	169.487	183.855	167.579	171.751	184.489
								11:45:00	-0.002	-0.005	-0.005														4:00:00.000	162.233	148.59	157.31	157.55	163.891	153.53
								12:00:00	0.012	-0.002	0.014														6:00:00.000	149.866	132.313	146.202	143.873	146.142	140.463
								12:15:00	-0.009	-0.013	-0.011														18:00:00.000	93.2198	90.2367	94.4751	91.5441	95.2632	94.9874
								12:30:00	0.0001	-0.002	-0.000833														24:00:00.000	80.9809	79.7543	80.3953	75.7174	79.1958	79.6828
								12:45:00	0.014	-0.003	0.019														48:00:00.000	12.0378	12.9059	13.7154	36.0049	37.0139	36.7252
								13:00:00	-0.001	-0.004	-0.002
								13:15:00	-0.051	-0.046	-0.053
								13:30:00	-0.037	-0.041	-0.039
								13:45:00	-0.037	-0.04	-0.033
								14:00:00	-0.016	-0.019	-0.018
								14:15:00	-0.004	-0.004	-0.004
								14:30:00	0.008	-0.005	0.014
								14:45:00	-0.003	-0.005	-0.005
								15:00:00	-0.023	-0.024	-0.022
								15:15:00	-0.015	-0.028	-0.024
								15:30:00	0.022	0.026	-0.000967
								15:45:00	-0.017	-0.026	-0.022
								16:00:00	-0.016	-0.013	-0.018
								16:15:00	-0.002	-0.005	0.006
								16:30:00	-0.02	-0.024	-0.021
								16:45:00	-0.022	-0.01	-0.023
								17:00:00	-0.009	-0.011	-0.008
								17:15:00	-0.015	-0.021	-0.004
								17:30:00	0.011	0.009	0.004
								17:45:00	0.01	-0.005	0.0003333
								18:00:00	-0.042	-0.027	-0.044
								18:15:00	-0.003	-0.001	-0.002
								18:30:00	-0.031	-0.033	-0.029
								18:45:00	-0.03	-0.031	-0.032
								19:00:00	0.025	-0.002	0.02
								19:15:00	-0.004	0.004	-0.004
								19:30:00	0.012	-0.003	0.017
								19:45:00	-0.003	-0.005	0.003
								20:00:00	-0.002	-0.004	-0.003
								20:15:00	0.018	-0.005	-0.005
								20:30:00	-0.022	-0.024	-0.023
								20:45:00	0.03	-0.013	0.034
								21:00:00	-0.028	-0.01	-0.029
								21:15:00	-0.000166667	-0.001	0.016
								21:30:00	-0.003	-0.004	-0.003
								21:45:00	-0.003	-0.003	-0.004
								22:00:00	0.015	-0.011	-0.01
								22:15:00	-0.003	0.005	-0.003
								22:30:00	0.003	-0.00043333	-0.004
								22:45:00	0.038	-0.005	0.025
								23:00:00	0.006	-0.011	-0.019
								23:15:00	-0.017	-0.019	-0.017
								23:30:00	-0.002	-0.005	-0.003
								23:45:00	0.011	0.013	-0.002
								24:00:00	-0.004	-0.006	-0.005
								24:15:00	-0.016	-0.018	0.001
								24:30:00	0.007	-0.005	0.033
								24:45:00	-0.005	-0.006	-0.004
								25:00:00	-0.003	-0.005	-0.006
								25:15:00	-0.018	-0.001	-0.019
								25:30:00	-0.011	-0.013	-0.013
								25:45:00	-0.015	-0.017	-0.016
								26:00:00	-0.018	-0.024	-0.023
								26:15:00	-0.007	-0.008	-0.000867
								26:30:00	-0.002	-0.004	-0.002
								26:45:00	-0.003	-0.004	0.014
								27:00:00	-0.023	-0.025	-0.016
								27:15:00	-0.024	-0.026	-0.026
								27:30:00	-0.002	-0.005	-0.003
								27:45:00	-0.003	-0.004	-0.003
								28:00:00	-0.026	-0.028	-0.027
								28:15:00	0.004	-0.005	0.004
								28:30:00	-0.01	-0.009	0.015
								28:45:00	-0.004	-0.006	0.0003333
								29:00:00	-0.003	-0.004	-0.004
								29:15:00	-0.003	-0.005	-0.003
								29:30:00	0.01	0.004	-0.006
								29:45:00	-0.056	-0.056	-0.055
								30:00:00	-0.029	0.009	-0.034
								30:15:00	-0.017	-0.018	-0.017
								30:30:00	0.013	-0.004	0.007
								30:45:00	0.008	-0.004	-0.000333
								31:00:00	-0.035	-0.022	-0.037
								31:15:00	-0.001	-0.002	0.014
								31:30:00	-0.02	-0.023	-0.02
								31:45:00	-0.012	-0.008	-0.013
								32:00:00	-0.006	-0.004	-0.005
								32:15:00	-0.002	-0.005	0.005
								32:30:00	0.007	-0.00076667	0.014
								32:45:00	-0.002	-0.001	-0.004
								33:00:00	-0.002	-0.0007	0.0006
								33:15:00	0.016	-0.002	-0.003
								33:30:00	-0.019	-0.019	-0.019
								33:45:00	-0.003	-0.002	0.008
								34:00:00	-0.0007	0.001	0.001
								34:15:00	-0.007	-0.005	-0.007
								34:30:00	-0.044	-0.044	-0.043
								34:45:00	-0.028	-0.035	-0.042
								35:00:00	-0.035	-0.032	-0.000667
								35:15:00	-0.002	0.005	0.018
								35:30:00	-0.003	0.005	-0.003
								35:45:00	-0.016	-0.006	-0.012
								36:00:00	-0.034	-0.015	-0.03
								36:15:00	-0.021	0.002	-0.021
								36:30:00	-0.032	-0.011	-0.03
								36:45:00	-0.032	0.012	-0.03
								37:00:00	-0.048	0.002	-0.033
								37:15:00	-0.044	0.005	-0.039
								37:30:00	-0.038	0.000383333	-0.031
								37:45:00	-0.091	0.012	-0.069
								38:00:00	-0.06	-0.001	-0.05
								38:15:00	-0.047	0.028	-0.039
								38:30:00	0.005	0.056	-0.003
								38:45:00	-0.004	0.082	0.015
								39:00:00	0.013	0.082	0.013
								39:15:00	-0.023	0.093	0.012
								39:30:00	-0.027	0.127	-0.008
								39:45:00	-0.022	0.148	0.002
								40:00:00	-0.032	0.159	-0.004
								40:15:00	-0.005	0.131	0.026
								40:30:00	-0.004	0.142	0.044
								40:45:00	-0.002	0.149	0.031
								41:00:00	-0.007	0.157	0.032
								41:15:00	-0.001	0.186	0.062
								41:30:00	-0.003	0.202	0.048
								41:45:00	-0.026	0.172	0.028
								42:00:00	-0.035	0.203	0.03
								42:15:00	-0.037	0.215	0.028
								42:30:00	-0.012	0.26	0.061
								42:45:00	-0.038	0.277	0.04
								43:00:00	-0.024	0.283	0.1
								43:15:00	-0.004	0.336	0.117
								43:30:00	-0.022	0.324	0.082
								43:45:00	0.0008	0.322	0.11
								44:00:00	-0.002	0.449	0.118
								44:15:00	-0.034	0.341	0.099
								44:30:00	-0.005	0.399	0.139
								44:45:00	-0.024	0.429	0.116
								45:00:00	-0.002	0.6	0.163
								45:15:00	-0.007	0.454	0.154
								45:30:00	-0.004	0.44	0.172
								45:45:00	-0.004	0.454	0.183
								46:00:00	-0.005	0.553	0.202
								46:15:00	-0.03	0.458	0.196
								46:30:00	-0.003	0.45	0.253
								46:45:00	-0.001	0.461	0.27
								47:00:00	-0.024	0.423	0.264
								47:15:00	-0.000433333	0.446	0.331
								47:30:00	0.0003	0.462	0.333
								47:45:00	-0.039	0.436	0.317
								48:00:00	0.012	0.493	0.375
								48:15:00	0.007	0.514	0.407
								48:30:00	-0.000333333	0.524	0.392
								48:45:00	-0.021	0.527	0.375
								49:00:00	0.01	0.544	0.434
								49:15:00	-0.002	0.56	0.42
								49:30:00	0.014	0.574	0.434
								49:45:00	0.011	0.598	0.466
								50:00:00	0.0009	0.613	0.455
								50:15:00	-0.011	0.696	0.443
								50:30:00	-0.005	0.65	0.463
								50:45:00	-0.002	0.655	0.472
								51:00:00	-0.01	0.68	0.471
								51:15:00	-0.004	0.672	0.483
								51:30:00	0.000933333	0.725	0.483
								51:45:00	0.022	0.688	0.505
								52:00:00	-0.002	0.919	0.491
								52:15:00	-0.001	0.73	0.495
								52:30:00	-0.069	0.892	0.443
								52:45:00	-0.02	0.723	0.51
								53:00:00	-0.03	0.733	0.489
								53:15:00	-0.011	0.783	0.504
								53:30:00	-0.003	0.778	0.525
								53:45:00	-0.037	0.75	0.48
								54:00:00	-0.028	0.793	0.497
								54:15:00	-0.028	0.79	0.494
								54:30:00	-0.004	1.004	0.523
								54:45:00	-0.035	1.062	0.497
								55:00:00	-0.046	0.975	0.504
								55:15:00	0.000466667	0.833	0.544
								55:30:00	0.022	0.853	0.561
								55:45:00	-0.012	0.882	0.538
								56:00:00	-0.014	0.938	0.541
								56:15:00	-0.007	0.831	0.555
								56:30:00	0.0007	0.848	0.585
								56:45:00	-0.008	0.852	0.561
								57:00:00	-0.002	0.905	0.555
								57:15:00	-0.005	0.856	0.563
								57:30:00	-0.0009	0.845	0.593
								57:45:00	-0.007	1.1	0.623
								58:00:00	-0.051	0.882	0.572
								58:15:00	-0.039	1.124	0.585
								58:30:00	-0.015	0.871	0.626
								58:45:00	-0.001	0.881	0.624
								59:00:00	-0.006	0.927	0.642
								59:15:00	0.016	0.897	0.637
								59:30:00	-0.019	0.86	0.625
								59:45:00	-0.003	0.893	0.652
								60:00:00	-0.0009	0.889	0.665
								60:15:00	-0.003	0.875	0.672
								60:30:00	-0.005	0.886	0.679
								60:45:00	-0.000933333	1.127	0.694
								61:00:00	-0.024	1.025	0.678
								61:15:00	-0.031	0.872	0.667
								61:30:00	-0.003	0.943	0.721
								61:45:00	-0.023	1.073	0.717
								62:00:00	0.000233333	1.299	0.738
								62:15:00	-0.013	1.096	0.735
								62:30:00	-0.014	1.246	0.734
								62:45:00	-0.003	1.089	0.749
								63:00:00	-0.004	1.104	0.756
								63:15:00	-0.03	0.938	0.729
								63:30:00	0.009	1.211	0.799
								63:45:00	-0.004	0.979	0.766
								64:00:00	-0.006	1.307	0.773
								64:15:00	0.004	1.054	0.794
								64:30:00	-0.017	1.221	0.776
								64:45:00	-0.004	0.999	0.806
								65:00:00	-0.022	1.067	0.788
								65:15:00	-0.002	1.012	0.807
								65:30:00	0.02	1.123	0.818
								65:45:00	-0.017	1.03	0.792
								66:00:00	-0.004	0.97	0.814
								66:15:00	-0.019	1.031	0.797
								66:30:00	-0.004	1.168	0.815
								66:45:00	-0.001	1.238	0.819
								67:00:00	-0.004	1.272	0.817
								67:15:00	-0.003	1.066	0.82
								67:30:00	0.021	1.134	0.841
								67:45:00	-0.003	1.183	0.814
								68:00:00	0.004	1.401	0.853
								68:15:00	0.019	1.241	0.807
								68:30:00	-0.03	1.401	0.786
								68:45:00	0.0007	1.599	0.85
								69:00:00	-0.006	1.111	0.808
								69:15:00	-0.005	1.384	0.796
								69:30:00	-0.004	1.379	0.822
								69:45:00	-0.0002	1.327	0.825
								70:00:00	-0.022	1.448	0.801
								70:15:00	0.004	1.409	0.822
								70:30:00	-0.002	1.396	0.825
								70:45:00	-0.004	1.21	0.816
								71:00:00	-0.006	1.141	0.807
								71:15:00	-0.011	1.222	0.806
								71:30:00	-0.004	1.586	0.803
								71:45:00	-0.002	1.199	0.811
								72:00:00	0.006	1.35	0.843
