# Supplementary material for: A biocompatible Lossen rearrangement in Escherichia coli
Source: Nat Chem. 2025 Jun 23;17(7):1020–6. doi: 10.1038/s41557-025-01845-5 (PMC12226347; doi:10.1038/s41557-025-01845-5)
Supplement: Supplementary file 4 — Raw data for Fig. 3. [file 41557_2025_1845_MOESM4_ESM.xlsx]

## Sheet: Sheet1
	Fig. 3B
													Fig. 3D
	Time (hrs)	negitive control			PABA control			+PET-1 (10 uM)
	0:00:00	-0.000366667	-0.004	-0.002	0.002	0.002	0.001	0.011	0.008	0.013			Time (hrs)	PET-1 (µM)			g/dcw
	0:30:00	0.002	0.001	0.000833333	0.002	0.003	0.001	0.024	0.019	0.022			0	0.47179	0.676818	0.548515	0	0	0
	1:00:00	0.003	-6.6667e-05	-0.000666667	0.003	0.004	-0.000366667	0.013	0.008	0.012			24	0.168068	0.222069	0.172194	0.1254	0.1254	0.1188
	1:30:00	0.003	0.003	0.004	0.005	0.006	0.001	0.008	0.003	0.007			48	0.0496219	0.00479024	-0.0229651	0.1518	0.1452	0.1452
	2:00:00	0.000366667	-0.000633333	-0.002	0.006	0.003	0.001	0.01	0.003	0.007
	2:30:00	0.004	0.002	0.001	0.007	0.007	0.003	0.011	0.004	0.01
	3:00:00	0.005	0.004	-0.000133333	0.007	0.008	0.004	0.017	0.012	0.016
	3:30:00	0.003	0.002	-3.3333e-05	0.007	0.002	0.002	0.023	0.011	0.014
	4:00:00	0.003	-0.000366667	-0.000566667	0.007	0.000633333	0.001	0.02	0.01	0.011
	4:30:00	0.002	6.6667e-05	-0.003	0.006	0.001	0.000566667	0.019	0.005	0.011
	5:00:00	0.003	0.004	-0.002	0.007	0.004	0.003	0.021	0.008	0.013
	5:30:00	0.003	0.003	-0.001	0.006	0.013	0.017	0.027	0.015	0.017
	6:00:00	0.002	-0.000433333	-0.003	0.005	0.000766667	-0.001	0.025	0.013	0.014
	6:30:00	0.002	0.002	-0.002	0.007	0.004	0.002	0.024	0.012	0.014
	7:00:00	0.002	0.003	-0.001	0.006	0.005	0.002	0.029	0.016	0.023
	7:30:00	0.002	0.004	-0.002	0.006	0.006	0.003	0.031	0.019	0.022
	8:00:00	0.002	0.001	0.012	0.005	0.004	0.002	0.031	0.019	0.022
	8:30:00	0.003	-0.0003	-0.002	0.004	0.006	0.001	0.03	0.017	0.022
	9:00:00	0	-0.004	-0.004	0.003	0.006	0.002	0.025	0.017	0.017
	9:30:00	0.002	0.001	-0.005	0.003	0.007	0.003	0.029	0.019	0.016
	10:00:00	-0.000566667	-0.002	-0.003	0.002	0.005	0.002	0.03	0.017	0.022
	10:30:00	0.003	0.001	-6.6667e-05	0.003	0.006	0.003	0.028	0.018	0.018
	11:00:00	0.003	0.002	-0.003	0.004	0.006	0.003	0.025	0.016	0.018
	11:30:00	0.000733333	0.002	-0.003	0.006	0.007	0.002	0.026	0.017	0.018
	12:00:00	0.003	0.004	-0.003	0.007	0.008	0.002	0.029	0.02	0.02
	12:30:00	0.002	0.003	-0.002	0.008	0.008	0.003	0.026	0.021	0.017
	13:00:00	0.004	0.004	-0.002	0.007	0.008	0.003	0.022	0.017	0.016
	13:30:00	0.003	0.006	-0.002	0.009	0.008	0.004	0.025	0.018	0.017
	14:00:00	0.004	-0.003	-0.002	0.008	0.005	0.003	0.024	0.016	0.019
	14:30:00	0.003	0.0002	-0.002	0.007	0.008	0.003	0.022	0.016	0.018
	15:00:00	-0.001	-0.008	-0.008	-0.00067	0.003	-0.002	0.023	0.016	0.015
	15:30:00	0.005	0.002	-0.001	0.009	0.008	0.005	0.028	0.018	0.017
	16:00:00	0.003	0.001	-0.003	0.006	0.007	0.002	0.025	0.016	0.017
	16:30:00	0.003	0.0003	-0.0002	0.005	0.006	0.002	0.025	0.013	0.016
	17:00:00	0.002	0.004	-0.002	0.005	0.008	0.002	0.02	0.017	0.012
	17:30:00	0.003	0.003	0.000167	0.007	0.008	0.004	0.023	0.013	0.016
	18:00:00	0.004	0.001	0.0007	0.007	0.008	0.007	0.029	0.017	0.019
	18:30:00	0.005	0.001	-3.3e-05	0.008	0.007	0.005	0.024	0.016	0.019
	19:00:00	0.004	0.003	-0.001	0.007	0.01	0.007	0.024	0.014	0.015
	19:30:00	0.004	0.001	-0.003	0.006	0.008	0.007	0.022	0.013	0.014
	20:00:00	0.004	0.003	-0.003	0.006	0.009	0.004	0.022	0.013	0.014
	20:30:00	0.004	0.003	0.000633	0.006	0.008	0.008	0.02	0.015	0.017
	21:00:00	0.005	0.0009	0.029	0.002	0.017	0.043	0.022	0.015	0.016
	21:30:00	0.004	0.002	-0.002	0.004	0.009	0.011	0.018	0.012	0.013
	22:00:00	0.005	0.003	0.000833	0.003	0.008	0.004	0.019	0.013	0.016
	22:30:00	0.004	0.003	-0.003	0.007	0.009	0.005	0.018	0.016	0.016
	23:00:00	0.005	-0.00057	-0.003	0.008	0.008	0.006	0.018	0.014	0.015
	23:30:00	0.002	0.002	-0.003	0.004	0.007	0.005	0.02	0.015	0.016
	24:00:00	0.002	0.002	-0.005	0.005	0.006	0.006	0.019	0.015	0.014
	24:30:00	0.000267	-0.00043	-0.006	0.005	0.005	0.000267	0.019	0.017	0.015
	25:00:00	0.000133	-0.005	-0.006	0.000933	0.003	-6.7e-05	0.013	0.011	0.014
	25:30:00	-0.0005	-0.002	-0.006	0.005	0.004	0.004	0.015	0.015	0.015
	26:00:00	-0.0006	1.39e-17	-0.006	0.003	0.005	0.003	0.019	0.023	0.021
	26:30:00	0.000833	-0.002	-0.006	0.003	0.000833	-0.002	0.021	0.023	0.02
	27:00:00	0.000133	0.001	-0.007	0.004	0.003	0.000833	0.021	0.025	0.021
	27:30:00	0.000533	-0.001	-0.006	0.002	0.004	-0.00067	0.017	0.025	0.02
	28:00:00	-0.00013	-0.003	-0.006	0.002	0.003	-0.001	0.02	0.027	0.025
	28:30:00	-0.002	-0.005	-0.01	0.000533	0.000633	-0.002	0.021	0.031	0.026
	29:00:00	0.005	-0.002	-0.004	0.006	0.007	-0.002	0.025	0.038	0.032
	29:30:00	0.002	-0.005	-0.007	0.003	0.006	-0.007	0.032	0.048	0.041
	30:00:00	0.004	-0.003	-0.006	0.006	0.007	-0.004	0.038	0.057	0.041
	30:30:00	0.001	-0.00083	-0.007	0.006	0.007	-0.005	0.044	0.063	0.049
	31:00:00	0.005	-0.005	0.002	0.008	0.009	0.003	0.052	0.073	0.057
	31:30:00	0.004	0.003	-0.004	0.009	0.008	-0.003	0.066	0.091	0.071
	32:00:00	0.003	0.003	-0.004	0.009	0.009	-0.005	0.085	0.113	0.081
	32:30:00	0.004	0.008	-0.003	0.009	0.01	-0.004	0.104	0.133	0.103
	33:00:00	0.003	-0.005	0.002	0.008	0.009	-0.003	0.126	0.157	0.125
	33:30:00	0.004	-0.005	-0.005	0.009	0.01	-0.004	0.15	0.186	0.136
	34:00:00	0.004	0.002	-0.004	0.012	0.01	-0.004	0.183	0.217	0.169
	34:30:00	0.004	0.004	-0.003	0.014	0.012	-0.003	0.213	0.262	0.199
	35:00:00	0.005	0.000467	-0.005	0.014	0.012	-0.003	0.26	0.304	0.243
	35:30:00	0.005	-0.002	-0.004	0.017	0.013	-0.002	0.322	0.358	0.286
	36:00:00	0.005	0.005	-0.002	0.02	0.015	-0.002	0.386	0.415	0.343
	36:30:00	0.004	0.000867	-0.004	0.023	0.017	-0.002	0.455	0.49	0.407
	37:00:00	0.006	0.002	-0.003	0.027	0.018	-0.003	0.545	0.583	0.488
	37:30:00	0.004	0.003	0.01	0.031	0.02	0.028	0.64	0.679	0.571
	38:00:00	0.006	0.004	-0.003	0.038	0.023	-0.003	0.712	0.766	0.654
	38:30:00	0.005	0.004	-0.003	0.046	0.027	-0.002	0.775	0.847	0.726
	39:00:00	0.005	0.004	-0.002	0.05	0.033	-0.002	0.834	0.942	0.812
	39:30:00	0.004	0.003	-0.004	0.061	0.039	-0.003	0.905	1.026	0.884
	40:00:00	0.006	0.006	-0.002	0.076	0.047	-0.003	0.977	1.103	0.944
	40:30:00	0.005	0.005	-0.004	0.094	0.054	-0.004	1.046	1.166	1.001
	41:00:00	0.006	0.0009	-0.004	0.119	0.069	-0.003	1.119	1.218	1.057
	41:30:00	0.004	-0.0002	-0.004	0.144	0.079	-0.004	1.197	1.294	1.119
	42:00:00	0.004	0.005	-0.003	0.165	0.099	-0.003	1.267	1.37	1.181
	42:30:00	0.005	0.005	-0.003	0.201	0.125	-0.003	1.323	1.388	1.223
	43:00:00	0.005	0.002	-0.003	0.24	0.15	0.018	1.364	1.439	1.268
	43:30:00	0.006	0.003	-0.003	0.263	0.172	-0.001	1.408	1.488	1.328
	44:00:00	0.007	0.003	-0.002	0.287	0.202	0.012	1.447	1.525	1.357
	44:30:00	0.006	0.003	-0.003	0.354	0.23	0.000633	1.46	1.557	1.398
	45:00:00	-0.002	-0.005	0.025	0.407	0.261	0.002	1.495	1.564	1.429
	45:30:00	0.006	0.004	-0.003	0.389	0.289	0.005	1.508	1.576	1.426
	46:00:00	0.007	0.003	-0.004	0.451	0.335	0.007	1.525	1.581	1.424
	46:30:00	-0.00027	0.001	-0.004	0.524	0.391	0.012	1.535	1.567	1.432
	47:00:00	0.005	-0.002	-0.003	0.594	0.449	0.016	1.534	1.598	1.438
	47:30:00	0.006	0.005	-0.003	0.634	0.514	0.018	1.542	1.582	1.444
	48:00:00	0.002	0.000133	-0.004	0.704	0.582	0.022	1.539	1.587	1.439
	48:30:00	0.002	-0.003	-0.005	0.786	0.653	0.027	1.539	1.59	1.437
	49:00:00	0.002	0.003	0.015	0.823	0.717	0.053	1.526	1.602	1.441
	49:30:00	-0.00013	-0.007	-0.005	1.116	0.785	0.038	1.567	1.589	1.43
	50:00:00	0.005	0.003	-0.004	1.241	0.857	0.071	1.553	1.58	1.422
	50:30:00	0.003	-0.001	-0.003	1.197	0.926	0.06	1.534	1.579	1.411
	51:00:00	0.004	0.001	-0.003	1.277	0.999	0.071	1.513	1.565	1.398
	51:30:00	0.005	0.002	-0.004	1.322	1.096	0.082	1.5	1.565	1.41
	52:00:00	0.007	-0.003	-0.004	1.539	1.208	0.098	1.486	1.551	1.396
	52:30:00	0.006	0.000367	-0.005	1.595	1.418	0.114	1.486	1.545	1.405
	53:00:00	-0.001	0.0007	-0.004	1.605	1.51	0.144	1.487	1.538	1.385
	53:30:00	-0.001	0.002	-0.004	1.708	1.579	0.159	1.486	1.532	1.395
	54:00:00	0.002	0.002	-0.003	1.81	1.741	0.191	1.471	1.518	1.374
	54:30:00	0.003	0.003	-0.003	1.671	1.893	0.215	1.466	1.516	1.379
	55:00:00	0.006	0.002	-0.003	1.809	2.033	0.246	1.449	1.499	1.363
	55:30:00	0.005	0.003	-0.001	1.876	2.133	0.274	1.456	1.489	1.363
	56:00:00	0.006	0.002	-0.001	1.971	2.232	0.326	1.458	1.48	1.358
	56:30:00	0.004	0.003	-0.004	1.964	2.392	0.364	1.452	1.478	1.36
	57:00:00	0.006	0.002	-0.004	2.006	2.469	0.413	1.469	1.463	1.355
	57:30:00	0.005	0.003	-0.004	2.009	2.524	0.465	1.436	1.468	1.358
	58:00:00	0.003	0.003	0.0002	1.927	2.501	0.525	1.436	1.456	1.353
	58:30:00	0.007	0.002	0.0006	1.874	2.414	0.611	1.441	1.454	1.346
	59:00:00	0.006	0.003	-0.0004	1.879	2.441	0.665	1.45	1.449	1.35
	59:30:00	0.008	0.002	0.000167	1.86	2.482	0.744	1.465	1.437	1.345
	60:00:00	0.003	-0.002	0.013	1.829	2.499	0.814	1.463	1.423	1.333
	60:30:00	-0.003	-0.004	-0.007	1.835	2.514	0.913	1.478	1.413	1.337
	61:00:00	0.007	0.004	0.000533	1.828	2.553	1.026	1.483	1.417	1.347
	61:30:00	0.008	0.000933	-0.002	1.826	2.582	1.115	1.504	1.41	1.344
	62:00:00	0.005	0.003	0.000667	1.801	2.564	1.202	1.498	1.408	1.35
	62:30:00	0.009	0.004	-0.0001	1.794	2.579	1.267	1.507	1.391	1.33
	63:00:00	-0.009	-0.003	0.006	1.766	2.571	1.417	1.507	1.371	1.321
	63:30:00	-0.003	0.002	-0.0004	1.763	2.561	1.311	1.522	1.351	1.322
	64:00:00	-0.003	0.003	-0.00027	1.754	2.553	1.473	1.5	1.342	1.318
