# Supplementary material for: A biocompatible Lossen rearrangement in Escherichia coli
Source: Nat Chem. 2025 Jun 23;17(7):1020–6. doi: 10.1038/s41557-025-01845-5 (PMC12226347; doi:10.1038/s41557-025-01845-5)
Supplement: Supplementary file 5 — Raw data for Fig. 4. [file 41557_2025_1845_MOESM5_ESM.xlsx]

## Sheet: Sheet1
	Fig. 4B												Fig. 4C
				NMR Quantification				NMR Quantification										HPLC Quantification (Method B)
		Time (h)	Replicate	Int(5)/Int(TMB)	N(TMB)/N(5)	5 (mM)		Int(6)/Int(TMB)	N(TMB)/N(6)	6 [mM]	Optical Density (OD600)			Strain			Replicate	10/caffeine (Peak Area)	10 [mM]	10/caffeine (Peak Area)	4-AB [mM]
		0	1	0.22	1.5	1.98		0	1.5	0	0.28			control			1	0	0	0	0
			2	0.23	1.5	2.07		0	1.5	0	0.3						2	0	0	0	0
			3	0.21	1.5	1.89		0	1.5	0	0.32						3	0	0	0	0
		1	1	0.22	1.5	1.98		0	1.5	0	0.35			_pSWL112			1	0	0	0.825828	0.177171
			2	0.23	1.5	2.07		0	1.5	0	0.4						2	0	0	0.782562	0.166818
			3	0.22	1.5	1.98		0	1.5	0	0.41						3	0	0	0.798717	0.170684
		2	1	0.23	1.5	2.07		0.01	1.5	0.09	0.39			_pSWL156_pSWL354			1	0.353628	0.0678227	0.00999307	0
			2	0.22	1.5	1.98		0.01	1.5	0.09	0.44						2	0.406896	0.0806138	0.0782995	0
			3	0.21	1.5	1.89		0.01	1.5	0.09	0.52						3	0.462601	0.0939899	0	0
		4	1	0.21	1.5	1.89		0.02	1.5	0.18	0.52			_pSWL350+BL21(DE3)_pSWL157			1	0.565978	0.118813	0.133615	0
			2	0.2	1.5	1.8		0.02	1.5	0.18	0.52						2	0.572986	0.120496	0.0920429	0
			3	0.19	1.5	1.71		0.02	1.5	0.18	0.67						3	0.613313	0.13018	0	0
		6	1	0.18	1.5	1.62		0.04	1.5	0.36	0.63			*1:1 dilution of reaction mixture
			2	0.17	1.5	1.53		0.04	1.5	0.36	0.55
			3	0.17	1.5	1.53		0.03	1.5	0.27	0.73		Fig. 4D
		16	1	0.02	1.5	0.09		0.42	1.5	1.89	1.17					HPLC Quantification (Method B)
			2	0.01	1.5	0.09		0.42	1.5	1.89	1.21			Total Cell Density (OD600)	PANAT:ABH Ratio	10/caffeine (Peak Area)	10 [mM]	Yield 10 (%)
			3	0	1.5	0		0.52	1.5	2.34	1.37			26	1:1	0	0	0
		16 (-1 (10 µM) + 2 mM 5)	1	0.41	1.5	1.845		0.02	2.25	0.135	0.1			16	1:5	0.454944	0.0921514	27.6731
			2	0.45	1.5	2.025		0.01	2.25	0.0675	0.04			12.5	1:100	0.904967	0.200213	64.0682
			3	0.44	1.5	1.98		0.02	2.25	0.135	0.06					0.888186	0.196183	62.7787
																0.886247	0.195718	62.6297
															1:200	1.23037	0.278351	89.0723
				NMR Quantification												1.0604	0.237536	76.0114
		Reaction	Substrate	Int(8)/Int(TMB)	N(TMB)/N(8)	8 [mM]										1.02866	0.229915	73.5728
		+PABA (10 µM)	E-7	0.22	3	1.98								25	1:100	1.09347	0.245478	78.5531
		+PABA (10 µM)	E-7	0.22	3	1.98										1.04203	0.233126	74.6003
		+PABA (10 µM)	E-7	0.23	3	2.07										1.17408	0.264834	84.7467
		+PABA (10 µM)	Z-7	0.22	3	1.98									1:200	1.17731	0.265608	84.9946
		+PABA (10 µM)	Z-7	0.22	3	1.98										1.21653	0.275027	88.0085
		+PABA (10 µM)	Z-7	0.23	3	2.07										1.16863	0.263525	84.328
		+1 (10 µM)	E-7	0.23	3	2.07								25	1:100*	**0.624712029239021	0.260408	83.3305
		+1 (10 µM)	E-7	0.22	3	1.98										**0.665822294824858	0.277544	88.8142
		+1 (10 µM)	E-7	0.24	3	2.16										**0.609534544949861	0.254081	81.306
		+1 (10 µM)	Z-7	0.24	3	2.16									1:200*	**0.676286512357179	0.281906	90.2101
		+1 (10 µM)	Z-7	0.22	3	1.98										**0.647860522650409	0.270057	86.4183
		+1 (10 µM)	Z-7	0.23	3	2.07										**0.536575342543196	0.223669	71.5739
		-1	E-7	0.01	4.5	0.135								25***	1:100*	**0.673484450646521	0.280738	89.8363
		-1	E-7	0	4.5	0										**0.666876791080897	0.277984	88.9549
		-1	E-7	0.01	4.5	0.135										**0.723113483606299	0.301426	96.4563
		-1	Z-7	0	4.5	0									1:200*	**0.71046201487711	0.296152	94.7687
		-1	Z-7	0	4.5	0										**0.702977178344024	0.293032	93.7703
		-1	Z-7	0	4.5	0										**0.665667360740213	0.27748	88.7936
														25****	1:100*	**0.645430217408714	0.269044	86.0941
																**0.68036795643477	0.283608	90.7545
																**0.707768862374724	0.29503	94.4095
															1:200*	**0.678831321170535	0.282967	90.5495
																**0.680770405423354	0.283776	90.8082
																**0.669840092353983	0.279219	89.3502
														*PET-1 added to the reaction		**a fresh standard curve assessing 10 was used for quantification (y=9.5969x + 0.0004, R2=1)
														1:1 dilution of reaction mixture apart from ** which dilution factor was 1:4
														***BL21(DE3)_pSWL350 was induced with 0.5% arabionse rather than 0.1%
														****BL21(DE3)_pSWL350 was replaced with BL21(DE3)_pSWL351 and ABH60 was induced with 0.5 μM
